# Supplementary material for: Hsp90 and cochaperones have two genetically distinct roles in regulating eEF2 function
Source: PLoS Genet. 2024 Dec 9;20(12):e1011508. doi: 10.1371/journal.pgen.1011508 (PMC11651573; doi:10.1371/journal.pgen.1011508)
Supplement: S1 Source Data — (XLSX) [file pgen.1011508.s008.xlsx]

## Sheet: Fig.1 pulldowns
MDF3-62			no background
						norm					3	WT	1	1	1	1	1	WT	1	0		WT	1	0
762	1	1061.45	0	1	10016.1						3	hgh1	0.347	0.425	0.229	0.353	0.243	hgh1	0.3194	0.0822362		hgh1	0.3194	0.0822
762+EF2	2	11172.5	10111	2	13117.6	0.770798	1				3	cpr7	0.169	0.182		0.114	0.097	cpr7	0.1405	0.0413481		cpr7	0.1405	0.0413
hgh1	3	3767.91	2706.47	3	10121	0.26741	0.346926				3	dph2	1.174	1.406	1.113		1.128	dph2	1.20525	0.136327		dph2	1.20525	0.1363
cpr7	4	2774.08	1712.64	4	13133.4	0.130403	0.169179				3	CNS1 WT	1		1	1	1	CNS1 WT	1	0		crp6	0.692	0.238
dph2	5	15326.6	14265.2	5	15762.6	0.905003	1.17411				3	CNS1 G90D	0.001		0.192	0	0.134	cns1-G90D	0.08175	0.0967622		sti1	1.077	0.291
WT CNS1	6	1882.45	0	6	12337.1	0																aha1	0.86	0.258
WT+eEF2	7	7493.5	5611.05	7	11848.1	0.473583	1				3	762	1	1	1			WT	1	0		sba1	1.0287	0.313
G90D+EF2	8	1887.1	4.657	8	9131.42	0.000509997	0.00107689				3	cpr6	0.93	0.691	0.454			cpr6	0.691667	0.238001		CNS1	1	0
											3	sti1	1.129	1.339	0.763			sti1	1.077	0.2915		cns1-G90D	0.08175	0.0967
MDF 3-19											3	aha1	1.134	0.825	0.621			aha1	0.86	0.258285
762	1	596.627	0	1	20391.5						3	sba1	1.386	0.898	0.802			sba1	1.02867	0.31316
762+EF2	2	25568.8	24972.2	2	20712.5	1.20566	1					dph2		1.406	1.113
cpr7+EF2	3	5027.47	4430.84	3	20160.8	0.219775	0.182286
sse1+EF2	4	2183.88	1587.26	4	16193.7	0.0980169	0.0812974
hgh1+EF2	5	9845.78	9249.15	5	18048.5	0.51246	0.425046
MDF 2-83												WT	1
816-	1	1374.38	0	1	20097.3							G309S	0.65
cns1 WT	2	17357.8	15983.5	2	23354.7	0.684378	1					A383T	0.46
G90D	3	5327.42	3953.04	3	29966.6	0.131915	0.192752					G424D	0.94
WT 762	4	26673.7	25299.3	4	20391.9	1.24065	1					S25P	0.11
hgh1	5	7305.66	5931.28	5	20879.1	0.284078	0.228975					K102E	0.05
												E377A	0.23
												L379S	0.25
MDF 3-45												Q380K	0.11
762 -	1	646.255	0	1	13500.3
762 + eEF2	2	19943.3	19297.1	2	18805.8	1.02612	1
hgh1 +eEF2	3	5551.62	4905.36	3	13541.5	0.362246	0.353024
cpr7 + eEF2	4	2266.33	1620.07	4	13837.8	0.117076	0.114095
CNS1 -	5	1312.28	0	5	13644.9	0
CNS1 WT + eEF2	6	14786.1	13473.8	6	12817.9	1.05117	1
g90D + eEF2	7	212.728	0	7	5955.18	0	0
book 3-66
762	1	784.083	0	1	12151.8
762+EF2	2	13178.8	12394.7	2	13437.5	0.922401	1
hgh1	3	4376.28	3592.19	3	15963.6	0.225024	0.243955		jill 3-11-24	yellow
cpr7	4	1979.22	1195.14	4	13362.1	0.089443	0.0969676		762-	1	14697.4	2581.1	0
dph2	5	15450.3	14666.2	5	12466.8	1.17642	1.27539		762 +	2	11271.9	10750.5	8169.39	0.724755	1
WT CNS1	6	979.669	0	6	12312.3	0			cpr6	3	15662.7	10423.4	7842.27	0.500698	0.690851
WT+eEF2	7	8483.23	7503.56	7	14342.5	0.523168	1		sti1	4	15670.4	17798.9	15217.8	0.971116	1.33992
G90D+EF2	8	1644.38	664.707	8	9415.09	0.0706001	0.134947		aha1	5	15834.3	12056.2	9475.05	0.598389	0.825642
									sba1	6	13501.2	11366.4	8785.27	0.650705	0.897828
									dph2	7	13879.9	16728.3	14147.2	1.01926	1.40635
jill rerun Melody's aha1 sti1 gel					lmw weight band
									jill 3-11-24	green
					same gel middle band				762-	1	17888.1	3197.98	0
762 -	1	7808.66		1	22953.7				762 +	2	14225	18038.9	14840.9	1.0433	1
762 +	2	11352.9		2	15643.9	0.725704	1		cpr6	3	17564	11521.3	8323.34	0.473887	0.454219
cpr6	3	13930.1		3	20636	0.675036	0.930182		sti1	4	17084.8	16804.8	13606.8	0.796425	0.763371
sti1	4	15893.3		4	19404.3	0.819061	1.12864		aha1	5	15310.7	13110.8	9912.83	0.647445	0.620574
aha1	5	16448.9		5	16855.9	0.975854	1.3447		sba1	6	12564.9	13709.7	10511.7	0.836596	0.801874
sba1	6	21092.1		6	20970.8	1.00578	1.38594		dph2	7	11266.4	16292	13094	1.16222	1.11398

## Sheet: Fig. S1, S3 growth
		3rd row 30 degree plate
MDF3-12					MDF3-9					cochaperones	MDF3-12,23	MDF3-38	MDF3-94	MDF 3-92	MDF3-5	MDF3-5 pt 2	MDF3-9	JJ august	% Inhibition	AVERAGE	STDEV
762	1	16931.6	1		762	1	25823	1		WT	1		1			1	1		WT	0.88525	0.0461691
762 + EF2	2	15931.1	0.940908		762 + EF2	2	24162.6	0.935698		WT+EF2	0.941		0.884			0.888	0.828		cpr7	0.144333	0.0788184
cpr7	3	12624.6	1		cpr6	3	13900.6	1		cpr7	1		1			1			hgh1	0.82125	0.104841
cpr7 + EF2	4	3027.38	0.239799		cpr6+ EF2	4	10531.1	0.757601		cpr7+EF2	0.234		0.086			0.113			dph2	0.698667	0.062963
sse1-	5	8396.17	1		sti1	1	29175.9	1		CNS1 WT	1	1						1	WT CNS1	0.766333	0.0265581
sse1 + EF2	6	1943.79	0.231509		sti1+EF2	2	20944.8	0.71788		CNS1+EF2	0.751	0.751						0.797	cns1-G90D	0.172	0.12377
hgh1	7	22194.9	1		aha1	3	24449.9	1		G90D	1	1						1
hgh1 + EF2	8	15700.9	0.707409		aha1+EF2	4	23260.5	0.95135		G90D+EF2	0.087	0.115						0.314
										hgh1	1			1	1		1
MDF 3-25					MDF3-56					hgh1+EF2	0.707			0.788	0.832		0.958
Hsc82 WT	1	16419.9	1		WT	1	22655.5	1		dph2						1	1	1
Hsc82 +EF2	2	13925.7	0.848098		WT+EF2	2	18465.1	0.815038		dph2+EF2						0.767	0.643	0.686
S25P	3	17680.8	1		S25P	3	17222.1	1
S25P + EF2	4	3186.91	0.180247		S25P+EF2	4	6104.35	0.354449		JJ 82523				JJ825			JJ8 25 2		Grwoth inhibiton	Average	STDEV
K102E	5	14658.9	1		K102E	1	28980.4	1		WT	1	26207.4		WT CNS1	1	18762.8	1		WT	0.829167	0.0269623
K102E + EF2	6	1773.2	0.120964		K102E+EF2	2	4763.42	0.164367		WT+eEF2	2	3667.4		WT+EF2	2	14948.7	0.796718		S25P	0.323	0.130296
Q380K	7	20129	1		Q380K	3	22586.7	1		G309S	3	26135.1		G90D	3	10086.1	1		K102E	0.204667	0.109801
Q380K +EF2	8	2610.03	0.129665		Q380K+EF2	4	4259.81	0.188599		G309S+EF2	4	18238.1		G90D+EF2	4	3167.62	0.314058		E377A	0.365	0.19062
										A583T	5	20487.7	1	A583T	5	21313.2	1		L379S	0.365	0.129418
MDF 3-23					MDF 3-58					A583T+EF2	6	9576.57	0.46743	A583T +EF2	6	10812.4	0.50731		Q380K	0.193333	0.0656074
CNS1	1	20089.8	1		WT	1	19392.7	1		G424D	7	25225.7	1						G309S	0.356	0.0445758
CNS1 + eEF2	2	15083.9	0.750824		WT+EF2	2	16568.6	0.85437		G424D+EF2	8	16482.9	0.653416						A583T	0.494667	0.0240069
G90D	3	20162.9	1		E377A	3	17152.1	1											G424D	0.767667	0.109024
G390D + eEF2	4	1750.36	0.0868106		E377A+eF2	4	8252.17	0.481119
					L379S	5	25148.2	1
MDF3-26					L379S+EF2	6	12279.3	0.488279
WT	1	17331.7	1
WT + EF2	2	14652.9	0.845435		MDF3-51
e377A	3	14260.1	1		WT	1	16787.9	1			MDF3-25	MDF3-56	MDF3-58	MDF3-26	MDF3-51	MDF3-51.2
e377A + EF2	4	2066.84	0.144939		WT+EF2	2	13149.2	0.783251		WT C82	1	1	1	1	1	1						3
L379S	5	16689.6	1		S25P	3	14402.9	1		WT+EF2	0.848	0.814	0.855	0.845	0.783	0.83			WT C82	1	0	3
L379S + EF2	6	5003.1	0.299774		S25P+EF2	4	6263.93	0.434907		S25P	1	1			1				WT+EF2	0.829167	0.0269623	3
l34P	7	18716.5	1		K102E	5	14962	1		S25P+EF2	0.18	0.354			0.435				S25P	1	0	3
L34P + EF2	8	13860.6	0.740556		K102E+EF2	6	4917.96	0.328697		K102E	1	1			1				S25P+EF2	0.323	0.130296	3
					Q380K	7	15262.8	1		K102E+EF2	0.121	0.164			0.329				K102E	1	0	3
MDF 3-38					Q380K+EF2	8	3990.91	0.26148		Q380K	1	1			1				K102E+EF2	0.204667	0.109801	3
CNS1	2	19960.3	1							Q380K+EF2	0.13	0.189			0.261				Q380K	1	0	3
CNS1 + eEF2	3	14997.1	0.751349		MDF3-51.2					E377A			1	1		1			Q380K+EF2	0.193333	0.0656074	3
G90D	4	14032.8	1		WT	1	11443.5	1		E377A+EF2			0.481	0.145		0.469			E377A	1	0	3
G390D + eEF2	5	1615.33	0.115111		WT+EF2	2	9511.2	0.831141		L379S			1	1		1			E377A+EF2	0.365	0.19062	3
					E377A	3	10308.9	1		L379S+EF2			0.488	0.23		0.377			L379S	1	0	3
					E377A+eF2	4	4835.33	0.469043											L379S+EF2	0.365	0.129418	3
					L379S	5	14452.9	1											G309S	0	0	3
MDF3-17					L379S+EF2	6	5449.91	0.37708		MDF3-17		JJ 82523	JJ825 2	JJ32124					G309S+EF2	0.356	0.0445758	2
WT	1	11954	1							WT	1								A583T	0.494667	0.0240069	3
WT+eEF2	2	9810.96	0.820729		MDF3-94					WT+EF2	0.821								A573T+EF2			2
G309S	3	11169.2	1		762	1	18786.7	1		G309S	1		1	1					G424D	1	0	3
G309S+EF2	4	4461.77	0.399471		762+EF	2	16599	0.88355		G309S+EF2	0.399		0.31	0.359					G424D+EF2	0.767667	0.109024	3
A583T	5	10941.2	1		762+EF H699N	3	12416.5			A583T	1	1	1
A5837+EF2	6	5578.08	0.509823		cpr7	4	12229.1	1		A573T+EF2	0.51	0.467	0.507
G424D	7	11253.2	1		cpr7+EF2	5	1047.01	0.0856164		G424D	1	1		1
G424D+EF2	8	9785.62	0.869589		cpr7+H699N	6	3236.22			G424D+EF2	0.87	0.653		0.78
MD3-93 has					MDF3-32	1	19847	1
hgh1	1	14795.3	1		762	2	16497	0.831208							new S25P August 2024					new E377A August 2024
hgh1+EF2	2	11666	0.788494		762 + EF2	3	18879.6	1							S25P-	1	22158.6	1		-	1	25447.2
					sba1	4	18966.7	1.00461		note: need to recheck cns1-G90D					EF2	2	2637.91	0.119047		EF2	2	3251.28	0.127765
					sba1+ EF2					used G90DA?					-	3	19101.1	1		-	3	18935
MDF3-9 pt 2															EF2	4	3344.74	0.175108		EF2	4	3999.45	0.21122
762	1	13610.6	1		MDF3-5					WT	1	16561.3	1		-	5	22871.5	1		-	5	20134
762+EF2	2	11267.4	0.827842		762					WT+EF2	2	11258.5	0.679809		EF2	6	5552.05	0.24275		EF2	6	1512.08	0.0751011
dph2	3	13129	1		762 + EF2					G309S	3	13156.8	1							-	7	24433.7
dph2+EF2	4	8435.52	0.642511		EF2H699N					G309S+EF2	4	4729.48	0.35947							EF2	8	2778.79	0.113728
hgh1	5	15389.6	1		hgh1	1	16071.2	1		G424D	5	13708.3	1
hgh1+EF2	6	14744.3	0.95807		hgh1+WT EF2	2	13372.1	0.832053		G424D+EF2	6	10718	0.781858
					hgh1 +H699N													AVERAGE	STDEV
																	WT	0.88525	0.0461691
																	hgh1	0.82125	0.104841
																	cpr7	0.144333	0.0788184
MDF3-5 part 2																	dph1	0.698667	0.062963
762	1	16547.1	1				MDF3-9	MDF3-32	jj8-18-23	JJ8-17-23	2023-08-19	2023-08-19					cpr6	0.656333	0.0922406
762 + EF2	2	14698.2	0.888266			762	1	1	1	1	1						sti1	0.863	0.126408
EF2H699N	3	11639.8				762 + EF2	0.936	0.831	0.856	0.79	0.795						aha1	0.850667	0.129855
dph2	4	14880.8	1			cpr6	1		1	1							sba1	0.787667	0.189075
dph2+WT EF2	5	11416.3	0.767181			cpr6+ EF2	0.758		0.633	0.578							CNS1	0.766333	0.0265581
dph2 +H699N	6	10838.1				sti1	1				1	1					cns1-G90D	0.172	0.12377
cpr7	7	6982.47	1			sti1+EF2	0.718				0.921	0.95
cpr7_H699N	8	791.012	0.113285			aha1	1		1
						aha1+EF2	0.951		0.897	0.704
JJ pix 8-17-23						sba1		1	1	1
762	1	24240.8	1			sba1+EF2		1.005	0.697	0.661
762+EF2	2	19156.7	0.790264
sba1 (543)	3	25282.6	1			JJ 8-19-23						% inhibtion + EF2		STDEV
sba1 +EF2	4	16713.7	0.661075			762 -	1	26293.9	1			WT	0.8416	0.0592984
aha1 (73)	5	27038.6	1			+	2	20904	0.795012			cpr6	0.656333	0.0922406
aha1 +EF2	6	19046.7	0.704426			1149 -	3	20881.5	1			sti1	0.863	0.126408
cpr6 (1138)	7	28918.6	1			+	4	14330.8	0.686292			aha1	0.850667	0.129855
cpr6 + EF2	8	16704.8	0.577649			623 -	5	22820.4	1			sba1	0.787667	0.189075
						623 +	6	21009.9	0.920662
JJ pix 8-18-23						623 -	7	26589.9	1
762	1	33433.4	1			623 +	8	25259.7	0.949974
762+EF2	2	28592.1	0.855194
sba1 (543)	3	28240	1
sba1 +EF2	4	19695.6	0.697436
aha1 (73)	5	26863.2	1
aha1 +EF2	6	24096.2	0.896997
cpr6 (1138)	7	28621.8	1
cpr6 + EF2	8	18116.3	0.632956
JJ 8-10-24
G90D	1	28899.5
+	2	1123.77	0.0388854
G90D	3	16427.3
+	4	2392.79	0.145659
G90D	5	25742.2
+	6	5634.45	0.21888
G90D	7	22215.1
_	8	3856.69	0.173607

## Sheet: Fig. 2 pulldown
MDF2-76			background-			norm
-	1	2238.5	1	1	14247.9								MDF2-76	MDF3-40	MD4-65	JJ3-12		AVERAGE	STDEV
WT	2	16082.7	13844.2	2	14370.8	0.963358	1				3	WT	1	1	1	1	WT	1	0
R46T	3	8090.91	5852.42	3	7255.12	0.806659	0.837341				3	G309S		0.572	0.498	1.07066	G309S	0.713552	0.0523259
A583T	4	8154.2	5915.71	4	6449.23	0.917274	0.952163				3	A583T	0.952	0.492	0.835	1.01984	A583T	0.824711	0.239074
K102E	5	5092.67	2854.17	5	11304.2	0.252489	0.262092				3	G424D		0.921	0.714	1.22818	G424D	0.954393	0.146371
S25P	6	5515.67	3277.17	6	8648.57	0.378927	0.393339				3	S25P	0.393	0.14	0.292	0.578947	S25P	0.350987	0.127354
Q380K	7	5845.69	3607.19	7	9773.62	0.369074	0.383112				3	K102E	0.262	0.063	0.072	0.313072	K102E	0.177518	0.112385
L34P	8	7694.5	5456	8	10221.1	0.533798	0.554101				3	E377A		0.253	0.173	0.386944	E377A	0.270981	0.0565685
											3	L379S		0.277	0.351	0.448541	L379S	0.358847	0.0523259
MDF3-40											3	Q380K	0.383	0.123	0.276	0.467248	Q380K	0.312312	0.130676
117	1	1653.12		1	11194.3
WT	2	18062.4	16409.3	2	18132.3	0.904977	1					need one more set
G309S	3	6381.72	4728.59	3	9131.55	0.51783	0.572203					117 plus untagged hsc82
A583T	4	9819.96	8166.84	4	18339.8	0.445306	0.492064					use new Q380K
G424D	5	13664.1	12011	5	14408	0.833637	0.921169
S25P	6	3397.28	1744.15	6	13811.4	0.126283	0.139543
K102E	7	2363.72	710.594	7	12524.4	0.0567369	0.0626942
E377A	8	4931.45	3278.32	8	14333.8	0.228712	0.252727
L379S	9	5347.28	3694.15	9	14721.1	0.250943	0.277292
Q380K	10	3058.89	1405.77	10	12625.6	0.111342	0.123033
211-259	11	14446.2	12793	11	21935.4	0.583214	0.644451
211-264	12	10797.3	9144.13	12	17252.1	0.53003	0.585684
L34P	13	12552.7	10899.6	13	20277.1	0.537533	0.593974
MDF4-65 (reran gel 8-17-23)
-	1	2427.25		1
WT	2	25619.8	23192.6	2	23210	0.999247	1
G309S	3	11867.7	9440.49	3	17287.3	0.546093	0.546504
G424D	4	17458.4	15031.1	4	9341.2	1.60912	1.61034
A583T	5	12055.4	9628.19	5	9367.22	1.02786	1.02863
-
WT
S25P
K102E
E377A
L379S
Q380K										JJ 3-12-24		norm	ef2	ef2-bkgnd	norm
jill rerun of 4-65										-	1	7448.64	1182.57	0
-	1	3830.22		1	16774					WT	2	12225.9	13102	11919.5	0.974935	1
WT	2	23028.2	19198	2	24208.1	0.79304	1			G309S	3	9716.25	11324.6	10142	1.04382	1.07066
G309S	3	10918.7	7088.51	3	17943	0.395056	0.498154			A583T	4	10677.4	11798.9	10616.3	0.994282	1.01984
G424D	4	16169.9	12339.7	4	18642.3	0.661918	0.83466			G424D	5	11214.5	14610.8	13428.2	1.19739	1.22818
A583T	5	12588.3	8758.03	5	15468.8	0.566176	0.713931			S25P	6	9345.67	6457.6	5275.03	0.564436	0.578947
-	1	3320.45		1	13974.4					K102E	7	13180.5	5205.6	4023.03	0.305225	0.313072
WT	2	16569.3	13248.8	2	14394.1	0.920438	1			E377A	8	15148.6	6897.31	5714.74	0.377245	0.386944
S25P	3	6701.86	3381.41	3	12571.5	0.268975	0.292225			L379S	9	12647.7	6713.38	5530.81	0.437299	0.448541
K102E	4	3840.98	520.536	4	7827.33	0.0665024	0.0722509			Q380K	10	9328.86	5432.2	4249.64	0.455536	0.467248
E377A	5	5122.91	1802.47	5	11339.3	0.158958	0.172698
L379S	6	7857.28	4536.83	6	14018.3	0.323636	0.351611
Q380K	7	7674.71	4354.26	7	17133	0.254145	0.276113

## Sheet: Fig. S4 growth
30 degrees difference between 816 and 1471			jill set Feb 10 2023		2nd spot
wt	1	20202.4	1
wt hgh1	2	20271.1	1.0034
R46G	3	20230.2	1
R46G hgh1	4	10452.8	0.516693
G309S	5	22814.5	1
G309S hgh1	6	11853	0.519537
G424D	7	25846.8	1
G424D hgh1	8	15070.5	0.583072
WT	1	31721.6	1						JJ Fwb 2023	JJFeb 2023	JJFeb 2023	DJY	JJ 823	JJ823	JJ828 pix	JJ828	2023-08-01	2024-08-24	2024-08-24
WT hgh1	2	29973.1	0.944881					WT	1	1		1				1				WT	0.9145	0.0706659
S481Y	3	27357.7	1					WT hgh1	1	0.945		0.854				0.859				R46G	0.623	0.117566
S481Y hgh1	4	18444.6	0.674202					R46G	1					1	1	1				G309S	0.51325	0.0410964
A583T	5	33292.6	1				4	R46G hgh1	0.517					0.549	0.776	0.568		0.69	0.638	S481Y	0.6475	0.077255
A583T hgh1	6	25325.5	0.760696					G309S	1						1	1	1			A583T	0.677	0.0676609
							4	G309S hgh1	0.52						0.562	0.462	0.509			G424D	0.644	0.084388
K102E	1	17485.4	1					S481Y		1			1	1	1					K102E	0.383	0.0953467
K102E hgh1	2	7596.12	0.434426				4	S481Y hgh1		0.674			0.702	0.533	0.681			1.024	0.96	L379S	0.427	0.109503
E377A	3	17233.9	1					A583T		1			1	1	1					Q380K	0.379333	0.0816476
E377A hgh1	4	2145.64	0.124501				4	A583T hgh1		0.761			0.683	0.668	0.596
L379S	5	19466	1					G424D	1			1	1	1
L379S hgh1	6	5887.88	0.302471				4	G424D hgh1	0.583			0.645	0.585	0.763
Q380K	7	23349	1					K102E			1
Q380K hgh1	8	9010.52	0.385907				3	K102E hgh1			0.434					0.273	0.442
								L379S			1
							3	L379S hgh1			0.302					0.506	0.473		0.378	0.452
DJY	1	22392.2	1					Q380K			1	1					1
WT	2	19134.6	0.85452				3	Q380K hgh1			0.385	0.295					0.458
hgh1	3	20378.3	1
Q380K	4	6018.93	0.29536
G424D	5	18564.4	1		pix 9-1-23
hgh1	6	11968.8	0.64472		Q380K	1	28564.8
					q380K hgh1	2	13093.2	0.458368
					K102E	1	29382.3
8-26-23 JJ					K102E hgh1	2	8023.49	0.273072
G424D	1	18512.9	1		K102E	3	29033
G424D hgh1	2	10834.6	0.585243		K102E hgh1	4	12834.2	0.442056
G424D	3	18418.8	1		L379S	1	26773
G424D hgh1	4	14051.8	0.762903		L379Shgh1	2	13541.8	0.505801
					l379S	3	29890.6
2023-08-25	(R46G, G309S no good)				L379Shgh1	4	14144.3	0.473202
S481Y	1	22979	1		JJ8-28-23
S481Y hgh1`	2	16128.6	0.701881		WT	1	29304.9	1
A583T	3	32111.6	1		WThgh1	2	25173.3	0.859015
A583T hgh1	4	21945.3	0.683408		R46G	3	26485.8	1
					R46G hgh1	4	15041.7	0.567917
JJ8-25-23					G309S	5	34281.8	1
R46G	1	22921.6	1		G309S hgh1	6	15855.8	0.462514
R46G hgh1	2	12575.1	0.548612		G309S	7	30703	1
G309S	3	11243.9	no good		G309S hgh1	8	15641.5	0.509444
G309S hgh1	4	16789	no good
S481Y	5	18619.7	1
S481Y hgh1	6	9934.59	0.533554		2024-08-01
A583T	7	21646.6	1		R46G	1	31685.1	1
A583T hgh1	8	14465.3	0.668248		hgh1	2	21855	0.689757
					R46G	3	24922.7	1
					hgh1	4	15911.4	0.638431
JJ8-26-23 drops pix 8-28					S481Y	5	18027.6	1
R46G	1	23674.4	1		hgh1	6	18470.8	1.02458
R46G hgh1	2	18361.3	0.775578		S481Y	7	20858.2	1
G309S	3	29019.3	1		hgh1	8	20029.7	0.960277
G309S hgh1	4	16299	0.56166
S481Y	5	28132.1	1
S481Y hgh1	6	19151	0.680753		L379S	1	21193.2	1
A583T	7	28747.1	1		hgh1	2	8013.18	0.3781
A583T hgh1	8	17146.8	0.596472		L379S	3	19388.2	1
					hgh1	4	8768.76	0.452272

## Sheet: Fig. 4B pulldown
this the
1472 plus eEF2 mutants
MDF 3-67
-	1	489.477	7	7999.19
WT	2	25060.1	8	16319.1	1.53563	1		WT	1	0
C372Y	3	7258.35	9	26206.2	0.27697	0.180363		C372Y	0.205771	0.140161
P580H	4	10537.8	10	21423.3	0.491886	0.320316		P580H	0.324299	0.16469
H699N	5	23256.9	11	12365.9	1.88072	1.22473		H699N	0.833531	0.361357
-	1	180.435	1	28749.5
WT	2	28116.2	2	28285	0.994035	1
C372Y	3	8231.66	3	23202.8	0.35477	0.356899
P580H	4	15081.3	4	30903.3	0.488015	0.490944
H699N	5	16535.8	5	32476.1	0.509166	0.512222
MDF 3-7
-	1	1226.22	1	9920.49	0.123605
WT	2	17343.9	2	15830.4	1.09561	1
C372Y	3	1510.69	3	17224.4	0.0877065	0.0800528
P580H	4	3894.2	4	21989.8	0.177091	0.161637
H699N	5	17484	5	20897.4	0.836656	0.763646
JJ Aug 24
-	1	1683.44	1	11602.3
WT	2	28327.8	2	12171.6	2.32737	1
C372Y	3	7391.95	3	12771.5	0.578783	0.248685
P580H	4	10877.3	4	13653	0.796698	0.342316
H699N	5	23529.9	5	12304.6	1.91229	0.821651

## Sheet: Fig. 4A growth eEF2 mutants
MDF3-42 grwoth of eEF2 mutants in 1471
36 egrees
WT	1	26737.6	1				mdf3-42	20	30	36			30	MDF3-42	MDF2-60	JJ 8-22-23(1)	JJ8-22-23(2)	AVERAGE	STDEV
C372Y	2	7665.54	0.286695				WT	1	1	1		4	WT	1	1	1	1	1	0
P580H	3	287.678	0.0107593				C372Y	0.0119	0.435	0.287		4	C372Y	0.435	0.363	0.429	0.364	0.39775	0.0396264
H699N	4	12261.2	0.458575				P580H	0.094	0.444	0.107		4	P580H	0.444	0.564	0.337	0.681	0.5065	0.148765
							H699N	0.386	0.938	0.459		4	H699N	0.938	0.695	0.547	0.628	0.702	0.168568
30							mdf 2-60
WT	1	22363.7	1				WT	1	1	1
C372Y	2	9726.93	0.434943				C372Y	0.346	0.363	0.365
P580H	3	9923.47	0.443731				P580H	0.472	0.564	0.0192
H699N	4	20984.8	0.938344				H699N	0.556	0.695	0.359
20													37	MDF3-42	MDF2-60	JJ 8-22-23(1)	JJ8-22-23(2)
WT	1	16889	1									4	WT	1	1	1	1	1	0
C372Y	2	201.627	0.0119383				30					4	C372Y	0.287	0.365	0.424	0.23	0.3265	0.0853639
P580H	3	1594.91	0.0944347				WT	1	0			4	P580H	0.107	0.0192	0.01	0.036	0.04305	0.0439713
H699N	4	6521.95	0.386165				C372Y	0.399	0.0509117			4	H699N	0.459	0.359	0.106	0.247	0.29275	0.151654
							P580H	0.504	0.0848528
MDF2-60 growth in 1472							H699N	0.8165	0.171827
20														30	37		DEV
WT	1	18219.3	1										WT	1	1		0	0
C372Y	2	630.305	0.0345955										C372Y	0.39775	0.3265		0.0396264	0.0853639
P580H	3	8602.33	0.472155				36						P580H	0.5065	0.04305		0.148765	0.0439713
Q753Y	4	15863.8	0.870716				WT	1	0				H699N	0.702	0.29275		0.168568	0.151654
Q753H	5	14066.2	0.772052				C372Y	0.326	0.0551543
H699N	6	10133.2	0.556182				P580H	0.0631	0.062084
							H699N	0.409	0.0707107
37
WT	1	24433.7	1
C372Y	2	8906.83	0.36453			JJ 8-22-23 1	30
P580H	3	469.163	0.0192015			WT	1	29204.7	1
Q753Y	4	15762.7	0.645122			C372Y	2	12543.3	0.429495
Q753H	5	17107.6	0.700162			P580H	3	9841.32	0.336977
H699N	6	8768.4	0.358865			H699N	4	15982.9	0.547273
						WT	1	17017	1
						C372Y	2	6187.02	0.36358
30						P580H	3	11590.1	0.681091
WT	1	22459.2	1			H699N	4	10682.9	0.62778
C372Y	2	8150.33	0.362894
P580H	3	12669.2	0.564098				37
Q753Y	4	17736.3	0.789712			WT	1	39414.1	1
Q753H	5	17512.6	0.77975			C372Y	2	16722	0.424264
H699N	6	15604.7	0.694799			P580H	3	377.012	0.0095654
						H699N	4	4190	0.106307
						WT	5	42715.1	1
						C372Y	6	9841.95	0.230409
						P580H	7	1556.3	0.0364343
						H699N	8	2428.1	0.24671

## Sheet: Fig. 4C Norm WT
25 degree plates 3 day		3rd stop spot								AVERAGE
1923-09-10						2023-09-10	2021-10-19	9/10/23 set 2			STDEV
WT	1	29570.5	1		WT	1	1	1	WT	1	0
hgh1	2	8898.08	0.300911		hgh1	0.300911	0.914671	0.485137	hgh1	0.566906	0.314945
C372Y	3	95.192	0.00321916		C372Y	0.00321916	0.120781	0.0265459	C372Y	0.0501822	0.0622433
C372Y hgh1	4	36.364	0.00122974		C372Y hgh1	0.00122974	0.0248965	0.00985543	C372Y hgh1	0.0119939	0.0119774
P580H	5	6435.05	0.217617		P580H	0.217617	0.286254	0.183465	P580H	0.229112	0.0523499
P580H hgh1	6	1582.76	0.053525		P580H hgh1	0.053525	0.210542	0.0469591	P580H hgh1	0.103676	0.0926077
H699A	7	9980	0.337499		H699A	0.337499	0.764739	0.34235	H699A	0.481529	0.245279
H699A hgh1	8	2451.12	0.0828909		H699A hgh1	0.0828909	0.499501	0.0531781	H699A hgh1	0.211857	0.24955
													AVERAGE		STDEV
													HGH1	hgh1
2021-10-19												WT	1	0.566906	0	0.314945
WT	1	24177.8	1									C372Y	1	0.0119939	0	0.0119774
hgh1	2	22114.7	0.914671									P580H	1	0.103676	0	0.0926077
C372Y	3	2920.22	0.120781									H699N	1	0.211857	0	0.24955
C372Y hgh1	4	601.941	0.0248965
P580H	5	6920.98	0.286254
P580H hgh1	6	5090.45	0.210542
H699A	7	18489.7	0.764739
H699A hgh1	8	12076.8	0.499501
9/10/23 set 2
WT	1	31909	1
hgh1	2	15480.2	0.485137
C372Y	3	847.054	0.0265459
C372Y hgh1	4	314.477	0.00985543
P580H	5	5854.18	0.183465
P580H hgh1	6	1498.42	0.0469591
H699A	7	10924.1	0.34235
H699A hgh1	8	1696.86	0.0531781

## Sheet: Fig. 4C ori eEF2 mutants - hgh1
25 degree plates 3 day		3rd stop spot								AVERAGE
1923-09-10						2023-09-10	2021-10-19	9/10/23 set 2			STDEV
WT	1	29570.5	1		WT	1	1	1	WT	1	0
hgh1	2	8898.08	0.300911		hgh1	0.300911	0.914671	0.485137	hgh1	0.566906	0.314945
C372Y	3	95.192	1		C372Y	1	1	1	C372Y	1	0
C372Y hgh1	4	36.364	0.382007		C372Y hgh1	0.382007	0.206128	0.37126	C372Y hgh1	0.319798	0.0985877
P580H	5	6435.05	1		P580H	1	1	1	P580H	1	0
P580H hgh1	6	1582.76	0.245959		P580H hgh1	0.245959	0.735509	0.255957	P580H hgh1	0.412475	0.2798
H699A	7	9980	1		H699A	1	1	1	H699A	1	0
H699A hgh1	8	2451.12	0.245604		H699A hgh1	0.245604	0.653165	0.155333	H699A hgh1	0.351367	0.265233
													AVERAGE		STDEV
													HGH1	hgh1
2021-10-19												WT	1	0.566906	0	0.314945
WT	1	24177.8	1									C372Y	1	0.319798	0	0.0985877
hgh1	2	22114.7	0.914671									P580H	1	0.412475	0	0.2798
C372Y	3	2920.22	1									H699N	1	0.351367	0	0.265233
C372Y hgh1	4	601.941	0.206128
P580H	5	6920.98	1
P580H hgh1	6	5090.45	0.735509
H699A	7	18489.7	1
H699A hgh1	8	12076.8	0.653165
9/10/23 set 2
WT	1	31909	1
hgh1	2	15480.2	0.485137
C372Y	3	847.054	1
C372Y hgh1	4	314.477	0.37126
P580H	5	5854.18	1
P580H hgh1	6	1498.42	0.255957
H699A	7	10924.1	1
H699A hgh1	8	1696.86	0.155333

## Sheet: Fig. 4D eEF2 muts + HGH1
									WT
									C372Y
as percentage of WT -
normalized to WT EV							2022-04-05	2024-04-07	2024-04-07		AVERAGE	STDEV(
						WT	1	1			1	0
						WT + HGH1	0.979	1.00638	1.0278		0.992691	0.0193611
						C372Y	0.0357317	0.0428849	0.0153242		0.0313136	0.0143017
						C372Y + HGH1	0.363067	0.243157	0.245567		0.28393	0.0685452
DJY 4-5-22							HGH1		0	0.0193611
30						WT	0.992691	0.0193611	0.0143017	0.0685452
WT-	1	22870	1			C372Y	0.28393	0.0685452
WT+HGH1	2	22389.7	0.979
C372Y	3	817.184	0.0357317
C372Y+HGH1	4	8303.35	0.363067
WT-	1	16240	1
WT+HGH1	2	16691.1	1.02778
JJ 4-7-24 pix	30
WT-	1	17552.1	1
WT+HGH1	2	17664.1	1.00638
C372Y	3	752.719	0.0428849
C372Y+HGH1	4	4267.91	0.243157
C372Y	5	268.971	0.0153242
C372Y+HGH1	6	4310.2	0.245567
